# Supplementary material for: Polycomb contraction differentially regulates terminal human hematopoietic differentiation programs
Source: BMC Biol. 2022 May 13;20:104. doi: 10.1186/s12915-022-01315-1 (PMC9102747; doi:10.1186/s12915-022-01315-1)
Supplement: Supplementary file 2 — Additional file 2: Table S1 – S3. Table S1 – Table of primers and guide RNAs. Table S2 – total number and viability of HL60 cells. Related to Fig. 6D and E. Table S3 – Percentage of HL60 cells expressing CD11b+. Related to Fig. 6F. [file 12915_2022_1315_MOESM2_ESM.xlsx]

## Sheet: Table S1 
gRNA
Sequence	Name	Replicate
GACAATACTTGCTGGTCTCC	AB	1
ACCACTACTGAATATAAGGT	AA	2
Confirmation PRIMER for T7 Endonuclease I assay
Forward	Reverse
GCATCGAACAACGAGAATCAAG	TGCCTGTCATGAAGTCCATAAA

## Sheet: Table S2
	Number o Cells in Million	Viability	Number o Cells in Million	Viability	Number o Cells in Million	Viability
	Day 3		Day 6		Day 9
DMSO	2.49	80	2.18	83	1.7	81
DMSO	2.33	89	1.88	87	1.4	89
DMSO	2.82	81	2.14	78	2.12	80
ATRA	1.8	91	0.328	82	0.135	65
ATRA	1.78	93	0.499	81	0.223	63
ATRA	1.52	92	0.222	74	0.364	53
GSK-J4	2.8	80	1.74	88	1.1	93
GSK-J4	3.1	81	1.85	86	0.69	88
GSK-J4	2.83	81	1.4	89	1.08	91
EPZ	1.8	85	0.27	60	0.21	39
EPZ	1.54	84	0.4	57	0.18	70
EPZ	1.72	83	0.49	67	0.22	43
ATRA+GSK-J4	1.5	70	0.557	67	0.418	6
ATRA+GSK-J4	1.61	80	0.464	63	0.516	6
ATRA+GSK-J4	1.47	83	0.464	64	0.522	2
ATRA+EPZ	1.7	84	0.235	30	0.19	3
ATRA+EPZ	2	85	0.24	37	0.117	25
ATRA+EPZ	1.6	84	0.252	30	0.28	9

## Sheet: Table S3
	Live Cells	CD11b+ cells	CD11b+ perc
Unstained P1 72hrs	10060	0	0
Unstained P2 72hrs	15347	0	0
AT1 P1 72hrs	30355	6725	22.1545
AT1 P2 72hrs	30809	11661	37.8493
AT2 P1 72hrs	30258	6945	22.9526
AT2 P2 72hrs	30483	8845	29.0162
AT3 P1 72hrs	30266	7069	23.3562
AT3 P2 72hrs	30454	10034	32.9481
D1 P1 72hrs	30234	693	2.2921
D1 P2 72hrs	30115	923	3.0649
D2 P1 72hrs	30086	846	2.8119
D2 P2 72hrs	29600	1019	3.4426
D3 P1 72hrs	30261	813	2.6866
D3 P2 72hrs	29746	1005	3.3786
EZ1 P1 72hrs	30688	26481	86.2911
EZ1 P2 72hrs	30437	26944	88.5238
EZ2 P1 72hrs	30664	26483	86.3651
EZ2 P2 72hrs	30255	26828	88.6729
EZ3 P1 72hrs	29902	25469	85.1749
EZ3 P2 72hrs	30064	26758	89.0035
UT1 P1 72hrs	29990	1727	5.7586
UT1 P2 72hrs	29550	1878	6.3553
UT2 P1 72hrs	30057	1742	5.7957
UT2 P2 72hrs	29557	2438	8.2485
UT3 P1 72hrs	30003	1822	6.0727
UT3 P2 72hrs	29684	2304	7.7618
D = DMSO
EZ = Ezh2i
UT = GSK-J4
AT = ATRA
